# Supplementary material for: Mechanistic and Kinetic Analysis of Perovskite Memristors with Buffer Layers: The Case of a Two-Step Set Process
Source: J Phys Chem Lett. 2023 Feb 4;14(6):1395–402. doi: 10.1021/acs.jpclett.2c03669 (PMC9940207; doi:10.1021/acs.jpclett.2c03669)
Supplement: Supplementary file 2 — jz2c03669_si_002.txt [file jz2c03669_si_002.txt]

Column1	Column2
244	0.000438
488	0.000766
732	0.00109
977	0.00141
1221	0.00172
1465	0.00205
1709	0.00237
1953	0.00269
2197	0.00301
2441	0.00333
2686	0.00364
293	0.00395
3174	0.00426
3418	0.00457
3662	0.00487
3906	0.00517
415	0.00548
4395	0.00577
4639	0.00603
4883	0.00631
5127	0.00663
5371	0.00696
5615	0.00722
5859	0.0075
6104	0.00781
6348	0.00815
6592	0.00845
6836	0.00866
708	0.00898
7324	0.0093
7568	0.00956
7813	0.0098
8057	0.0101
8301	0.0105
8545	0.0107
8789	0.0109
9033	0.0113
9277	0.0115
9521	0.0118
9766	0.012
1001	0.0123
10254	0.0126
10498	0.013
10742	0.0132
10986	0.0136
1123	0.0138
11475	0.014
11719	0.0143
11963	0.0145
12207	0.0148
12451	0.0151
12695	0.0154
12939	0.0157
13184	0.016
13428	0.0163
13672	0.0166
13916	0.0169
1416	0.0172
14404	0.0174
14648	0.0177
14893	0.0181
15137	0.0183
15381	0.0186
15625	0.0189
15869	0.0192
16113	0.0196
16357	0.02
16602	0.0203
16846	0.0206
1709	0.0209
17334	0.0212
17578	0.0216
17822	0.0219
18066	0.0221
18311	0.0223
18555	0.0227
18799	0.0231
19043	0.0236
19287	0.0239
19531	0.024
19775	0.0243
2002	0.0247
20264	0.0251
20508	0.0255
20752	0.0256
20996	0.0261
2124	0.0264
21484	0.0267
21729	0.0271
21973	0.0273
22217	0.0276
22461	0.0277
22705	0.028
22949	0.0285
23193	0.0288
23438	0.0291
23682	0.0294
23926	0.0298
2417	0.0302
24414	0.0304
24658	0.0308
24902	0.0318
25146	0.0318
25391	0.0322
25635	0.033
25879	0.0338
26123	0.0341
26367	0.0346
26611	0.0351
26855	0.0365
271	0.0369
27344	0.0376
27588	0.039
27832	0.0396
28076	0.0403
2832	0.0417
28564	0.0423
28809	0.0428
29053	0.044
29297	0.045
29541	0.0454
29785	0.046
30029	0.0467
30273	0.048
30518	0.0492
30762	0.0502
31006	0.0507
3125	0.052
31494	0.0525
31738	0.054
31982	0.0565
32227	0.0578
32471	0.0588
32715	0.0605
32959	0.0623
33203	0.0623
33447	0.0664
33691	0.0701
33936	0.0708
3418	0.072
34424	0.077
34668	0.0768
34912	0.0786
35156	0.0798
354	0.0844
35645	0.0896
35889	0.092
36133	0.0939
36377	0.097
36621	0.0992
36865	0.0983
37109	107
37354	106
37598	108
37842	112
38086	117
3833	119
38574	123
38818	126
39063	133
39307	139
39551	141
39795	152
40039	154
40283	154
40527	16
40771	165
41016	176
4126	18
41504	177
41748	177
41992	18
42236	193
4248	186
42725	191
42969	203
43213	215
43457	217
43701	216
43945	22
44189	225
44434	227
44678	237
44922	241
45166	243
4541	246
45654	257
45898	268
46143	268
46387	282
46631	281
46875	281
47119	289
47363	29
47607	304
47852	317
48096	308
4834	319
48584	322
48828	325
49072	329
49316	347
49561	353
49805	354
50049	372
50293	362
50537	374
50781	379
51025	385
5127	388
51514	409
51758	414
52002	412
52246	433
5249	435
52734	448
52979	449
53223	454
53467	477
53711	483
53955	507
54199	515
54443	526
54688	537
54932	541
55176	522
5542	54
55664	564
55908	567
56152	587
56396	595
56641	638
56885	1255
57129	1396
57373	146
57617	1505
57861	1539
58105	1571
5835	1618
58594	1652
58838	1685
59082	1712
59326	1737
5957	1769
59814	1792
60059	1821
60303	183
60547	1861
60791	1877
61035	1899
61279	1921
61523	1934
61768	196
62012	1986
62256	2012
625	2024
62744	2046
62988	2066
63232	2096
63477	2121
63721	2139
63965	2138
64209	2162
64453	2184
64697	2205
64941	2226
65186	225
6543	2264
65674	2282
65918	2296
66162	2306
66406	2321
6665	2336
66895	2347
67139	2357
67383	2371
67627	2393
67871	2411
68115	2426
68359	2437
68604	2455
68848	2462
69092	2485
69336	2494
6958	2517
69824	2533
70068	2543
69824	2541
6958	2527
69336	2523
69092	2512
68848	251
68604	2504
68359	2491
68115	2485
67871	2472
67627	2466
67383	2458
67139	2443
66895	2428
6665	242
66406	2412
66162	2401
65918	2393
65674	2381
6543	2372
65186	2367
64941	2357
64697	2349
64453	2341
64209	2325
63965	2314
63721	231
63477	2296
63232	2288
62988	2276
62744	2267
625	2256
62256	2243
62012	223
61768	2221
61523	2206
61279	2199
61035	2193
60791	2184
60547	2175
60303	2163
60059	2152
59814	2139
5957	2122
59326	211
59082	2101
58838	2089
58594	2079
5835	2065
58105	2055
57861	2045
57617	2033
57373	2025
57129	2013
56885	1999
56641	1989
56396	1981
56152	1968
55908	1955
55664	1945
5542	1932
55176	1922
54932	1911
54688	1895
54443	1885
54199	187
53955	1859
53711	1847
53467	1834
53223	1824
52979	1814
52734	1802
5249	1793
52246	1778
52002	1767
51758	1757
51514	1745
5127	1735
51025	1722
50781	171
50537	17
50293	1693
50049	1681
49805	1667
49561	166
49316	1649
49072	164
48828	1629
48584	1617
4834	1605
48096	1593
47852	1584
47607	1572
47363	1559
47119	1552
46875	1543
46631	1533
46387	152
46143	1505
45898	1494
45654	1482
4541	1473
45166	1462
44922	1455
44678	1442
44434	1429
44189	1419
43945	141
43701	1396
43457	1391
43213	138
42969	1368
42725	1356
4248	1346
42236	1333
41992	1325
41748	1315
41504	1308
4126	1297
41016	1287
40771	1276
40527	1266
40283	1254
40039	1245
39795	1235
39551	1225
39307	1215
39063	1205
38818	1194
38574	1185
3833	1175
38086	1166
37842	1158
37598	1147
37354	1138
37109	1129
36865	112
36621	111
36377	11
36133	1091
35889	108
35645	107
354	106
35156	1051
34912	104
34668	1029
34424	1019
3418	1008
33936	997
33691	989
33447	98
33203	97
32959	961
32715	952
32471	945
32227	935
31982	925
31738	916
31494	907
3125	897
31006	888
30762	879
30518	869
30273	859
30029	85
29785	841
29541	832
29297	822
29053	812
28809	804
28564	795
2832	787
28076	779
27832	771
27588	762
27344	753
271	744
26855	735
26611	727
26367	717
26123	709
25879	701
25635	693
25391	684
25146	674
24902	666
24658	657
24414	649
2417	64
23926	631
23682	623
23438	613
23193	605
22949	597
22705	588
22461	58
22217	572
21973	563
21729	554
21484	546
2124	538
20996	53
20752	521
20508	513
20264	506
2002	498
19775	49
19531	482
19287	474
19043	467
18799	482
18555	466
18311	454
18066	444
17822	435
17578	427
17334	418
1709	41
16846	402
16602	393
16357	385
16113	378
15869	37
15625	362
15381	355
15137	348
14893	341
14648	333
14404	326
1416	319
13916	312
13672	304
13428	298
13184	291
12939	284
12695	278
12451	271
12207	264
11963	257
11719	251
11475	244
1123	238
10986	232
10742	226
10498	22
10254	214
1001	208
9766	202
9521	196
9277	19
9033	184
8789	178
8545	172
8301	167
8057	161
7813	155
7568	149
7324	143
708	138
6836	133
6592	127
6348	122
6104	116
5859	111
5615	106
5371	101
5127	0.0957
4883	0.0907
4639	0.0856
4395	0.0807
415	0.0758
3906	0.0709
3662	0.0661
3418	0.0615
3174	0.0567
293	0.0521
2686	0.0475
2441	0.043
2197	0.0385
1953	0.0341
1709	0.0297
1465	0.0254
1221	0.0211
977	0.0169
732	0.0127
488	0.0086
244	0.00452
0	0.000518
-244	-0.00349
-488	-0.0074
-732	-0.0113
-977	-0.0151
-1221	-0.0188
-1465	-0.0226
-1709	-0.0263
-1953	-0.0299
-2197	-0.0335
-2441	-0.037
-2686	-0.0405
-293	-0.044
-3174	-0.0475
-3418	-0.0507
-3662	-0.054
-3906	-0.0573
-415	-0.0606
-4395	-0.0639
-4639	-0.067
-4883	-0.0702
-5127	-0.0734
-5371	-0.0765
-5615	-0.0795
-5859	-0.0825
-6104	-0.0855
-6348	-0.0884
-6592	-0.0914
-6836	-0.0943
-708	-0.0969
-7324	-0.0999
-7568	-103
-7813	-105
-8057	-108
-8301	-111
-8545	-113
-8789	-116
-9033	-118
-9277	-121
-9521	-123
-9766	-126
-1001	-128
-10254	-131
-10498	-133
-10742	-135
-10986	-138
-1123	-14
-11475	-142
-11719	-145
-11963	-147
-12207	-149
-12451	-151
-12695	-153
-12939	-155
-13184	-157
-13428	-158
-13672	-16
-13916	-162
-1416	-164
-14404	-166
-14648	-167
-14893	-168
-15137	-171
-15381	-173
-15625	-175
-15869	-177
-16113	-179
-16357	-181
-16602	-182
-16846	-183
-1709	-185
-17334	-186
-17578	-188
-17822	-19
-18066	-192
-18311	-193
-18555	-195
-18799	-196
-19043	-198
-19287	-2
-19531	-202
-19775	-203
-2002	-205
-20264	-207
-20508	-209
-20752	-21
-20996	-212
-2124	-213
-21484	-215
-21729	-217
-21973	-218
-22217	-22
-22461	-222
-22705	-223
-22949	-225
-23193	-226
-23438	-228
-23682	-229
-23926	-231
-2417	-233
-24414	-234
-24658	-236
-24902	-237
-25146	-239
-25391	-24
-25635	-242
-25879	-244
-26123	-246
-26367	-248
-26611	-25
-26855	-25
-271	-252
-27344	-253
-27588	-255
-27832	-257
-28076	-259
-2832	-262
-28564	-264
-28809	-266
-29053	-268
-29297	-27
-29541	-271
-29785	-273
-30029	-276
-30273	-277
-30518	-28
-30762	-283
-31006	-283
-3125	-285
-31494	-287
-31738	-289
-31982	-291
-32227	-294
-32471	-295
-32715	-298
-32959	-3
-33203	-301
-33447	-303
-33691	-307
-33936	-309
-3418	-311
-34424	-314
-34668	-316
-34912	-318
-35156	-319
-354	-322
-35645	-326
-35889	-329
-36133	-332
-36377	-334
-36621	-337
-36865	-339
-37109	-342
-37354	-346
-37598	-345
-37842	-347
-38086	-351
-3833	-355
-38574	-356
-38818	-36
-39063	-362
-39307	-365
-39551	-369
-39795	-372
-40039	-375
-40283	-377
-40527	-379
-40771	-381
-41016	-384
-4126	-385
-41504	-388
-41748	-39
-41992	-393
-42236	-394
-4248	-397
-42725	-4
-42969	-403
-43213	-404
-43457	-408
-43701	-411
-43945	-414
-44189	-415
-44434	-418
-44678	-42
-44922	-423
-45166	-427
-4541	-43
-45654	-432
-45898	-438
-46143	-442
-46387	-444
-46631	-447
-46875	-449
-47119	-453
-47363	-456
-47607	-459
-47852	-464
-48096	-467
-4834	-473
-48584	-476
-48828	-481
-49072	-483
-49316	-486
-49561	-491
-49805	-493
-50049	-496
-50293	-498
-50537	-5
-50781	-502
-51025	-505
-5127	-508
-51514	-51
-51758	-512
-52002	-517
-52246	-522
-5249	-525
-52734	-527
-52979	-53
-53223	-534
-53467	-54
-53711	-538
-53955	-542
-54199	-545
-54443	-548
-54688	-55
-54932	-552
-55176	-554
-5542	-559
-55664	-561
-55908	-564
-56152	-57
-56396	-57
-56641	-572
-56885	-574
-57129	-576
-57373	-578
-57617	-581
-57861	-582
-58105	-589
-5835	-592
-58594	-593
-58838	-597
-59082	-598
-59326	-602
-5957	-28
-59814	-256
-60059	-248
-60303	-242
-60547	-237
-60791	-27
-61035	-262
-61279	-257
-61523	-253
-61768	-25
-62012	-247
-62256	-246
-625	-247
-62744	-243
-62988	-243
-63232	-241
-63477	-24
-63721	-24
-63965	-24
-64209	-244
-64453	-243
-64697	-238
-64941	-237
-65186	-237
-6543	-237
-65674	-236
-65918	-238
-66162	-236
-66406	-237
-6665	-237
-66895	-237
-67139	-237
-67383	-236
-67627	-242
-67871	-244
-68115	-238
-68359	-238
-68604	-238
-68848	-238
-69092	-25
-69336	-253
-6958	-263
-69824	-26
-70068	-258
-69824	-256
-6958	-254
-69336	-253
-69092	-257
-68848	-251
-68604	-249
-68359	-246
-68115	-243
-67871	-251
-67627	-249
-67383	-249
-67139	-249
-66895	-248
-6665	-249
-66406	-252
-66162	-252
-65918	-24
-65674	-231
-6543	-231
-65186	-229
-64941	-228
-64697	-227
-64453	-224
-64209	-223
-63965	-222
-63721	-22
-63477	-218
-63232	-217
-62988	-215
-62744	-216
-625	-214
-62256	-212
-62012	-21
-61768	-208
-61523	-21
-61279	-208
-61035	-207
-60791	-206
-60547	-205
-60303	-204
-60059	-204
-59814	-203
-5957	-2
-59326	-199
-59082	-198
-58838	-197
-58594	-195
-5835	-193
-58105	-193
-57861	-192
-57617	-19
-57373	-19
-57129	-188
-56885	-188
-56641	-186
-56396	-185
-56152	-184
-55908	-182
-55664	-181
-5542	-18
-55176	-18
-54932	-179
-54688	-177
-54443	-176
-54199	-175
-53955	-174
-53711	-173
-53467	-171
-53223	-167
-52979	-169
-52734	-168
-5249	-167
-52246	-163
-52002	-164
-51758	-164
-51514	-163
-5127	-162
-51025	-16
-50781	-16
-50537	-159
-50293	-158
-50049	-156
-49805	-156
-49561	-154
-49316	-153
-49072	-152
-48828	-151
-48584	-15
-4834	-149
-48096	-148
-47852	-146
-47607	-145
-47363	-145
-47119	-144
-46875	-143
-46631	-141
-46387	-139
-46143	-137
-45898	-138
-45654	-138
-4541	-137
-45166	-136
-44922	-135
-44678	-134
-44434	-133
-44189	-133
-43945	-131
-43701	-13
-43457	-129
-43213	-128
-42969	-128
-42725	-127
-4248	-126
-42236	-125
-41992	-124
-41748	-123
-41504	-122
-4126	-121
-41016	-12
-40771	-12
-40527	-119
-40283	-118
-40039	-117
-39795	-116
-39551	-114
-39307	-114
-39063	-112
-38818	-112
-38574	-111
-3833	-109
-38086	-106
-37842	-106
-37598	-105
-37354	-104
-37109	-103
-36865	-102
-36621	-102
-36377	-101
-36133	-1
-35889	-0.1
-35645	-0.0991
-354	-0.0981
-35156	-0.0977
-34912	-0.0966
-34668	-0.0956
-34424	-0.0948
-3418	-0.0943
-33936	-0.0934
-33691	-0.0922
-33447	-0.0916
-33203	-0.0912
-32959	-0.0903
-32715	-0.0901
-32471	-0.09
-32227	-0.0887
-31982	-0.0879
-31738	-0.0869
-31494	-0.0859
-3125	-0.0854
-31006	-0.0846
-30762	-0.0837
-30518	-0.0829
-30273	-0.0817
-30029	-0.0808
-29785	-0.0801
-29541	-0.0792
-29297	-0.0784
-29053	-0.0781
-28809	-0.0773
-28564	-0.0764
-2832	-0.0758
-28076	-0.075
-27832	-0.0745
-27588	-0.0737
-27344	-0.0731
-271	-0.072
-26855	-0.0712
-26611	-0.0705
-26367	-0.0697
-26123	-0.069
-25879	-0.0684
-25635	-0.0675
-25391	-0.0666
-25146	-0.0658
-24902	-0.0652
-24658	-0.0645
-24414	-0.0637
-2417	-0.0632
-23926	-0.0624
-23682	-0.0617
-23438	-0.061
-23193	-0.06
-22949	-0.0596
-22705	-0.0586
-22461	-0.0579
-22217	-0.057
-21973	-0.0561
-21729	-0.0554
-21484	-0.0549
-2124	-0.0541
-20996	-0.0534
-20752	-0.0526
-20508	-0.0518
-20264	-0.0513
-2002	-0.0507
-19775	-0.05
-19531	-0.0495
-19287	-0.0487
-19043	-0.048
-18799	-0.0475
-18555	-0.0468
-18311	-0.0462
-18066	-0.0452
-17822	-0.0445
-17578	-0.0438
-17334	-0.0431
-1709	-0.0424
-16846	-0.0418
-16602	-0.0409
-16357	-0.0402
-16113	-0.0395
-15869	-0.0389
-15625	-0.0382
-15381	-0.0374
-15137	-0.0369
-14893	-0.036
-14648	-0.0354
-14404	-0.0347
-1416	-0.034
-13916	-0.0334
-13672	-0.0326
-13428	-0.032
-13184	-0.0313
-12939	-0.0307
-12695	-0.0302
-12451	-0.0295
-12207	-0.0287
-11963	-0.0281
-11719	-0.0274
-11475	-0.0268
-1123	-0.0262
-10986	-0.0255
-10742	-0.025
-10498	-0.0243
-10254	-0.0237
-1001	-0.0231
-9766	-0.0225
-9521	-0.0218
-9277	-0.0212
-9033	-0.0207
-8789	-0.0198
-8545	-0.0192
-8301	-0.0186
-8057	-0.018
-7813	-0.0176
-7568	-0.017
-7324	-0.0164
-708	-0.0158
-6836	-0.0152
-6592	-0.0146
-6348	-0.014
-6104	-0.0134
-5859	-0.0129
-5615	-0.0123
-5371	-0.0117
-5127	-0.0112
-4883	-0.0107
-4639	-0.0101
-4395	-0.00955
-415	-0.00901
-3906	-0.00842
-3662	-0.00786
-3418	-0.00732
-3174	-0.00677
-293	-0.0062
-2686	-0.00568
-2441	-0.00515
-2197	-0.0046
-1953	-0.00408
-1709	-0.00355
-1465	-0.00302
-1221	-0.00249
-977	-0.00196
-732	-0.00144
-488	-0.000917
-244	-0.000402
0	0.000119
